# Supplementary material for: Mechanism of potassium ion uptake by the Na+/K+-ATPase
Source: Nat Commun. 2015 Jul 24;6:7622. doi: 10.1038/ncomms8622 (PMC4515779; doi:10.1038/ncomms8622)
Supplement: Supplementary Data 1 — Scripts for data analysis [file ncomms8622-s2.zip]

Archive with 10 entries (10 files):
- dataQV.ref
- NaKpumpRates_QV_2steps.m
- QAllconcentrations.txt
- QGenerate2steps.m
- rateGenerate2step.m
- sumSquaresRatesQV2step.m
- dataRate.ref
- QGenerate2step.m
- QV-kV globalfit.xlsx
- ratesAllConcentrations.txt
