# Supplementary material for: Mechanism of potassium ion uptake by the Na+/K+-ATPase
Source: Nat Commun. 2015 Jul 24;6:7622. doi: 10.1038/ncomms8622 (PMC4515779; doi:10.1038/ncomms8622)
Supplement: Supplementary Data 1 — Scripts for data analysis [file ncomms8622-s2.zip › dataQV.ref]

-180    0.00181007     0.00364152      0.00736627     0.0150478
-170    0.00213123     0.0043014      0.0087539     0.0180759
-160    0.00251293     0.0050947      0.0104554     0.0219013
-150    0.00296878     0.00605672      0.0125713     0.0268269
-140    0.00351674     0.00723643      0.0152474     0.0332999
-130    0.00418103     0.00870343      0.0186985     0.0419803
-120    0.0049952     0.0105587      0.0232442     0.0538354
-110    0.00600686     0.0129513      0.029363     0.0702537
-100    0.00728505     0.0161046      0.0377688     0.0931586
-90    0.00893185     0.0203551      0.0495169     0.125055
-80    0.0111004     0.0262123      0.066132     0.168877
-70    0.014023     0.0344433      0.0897328     0.227432
-60    0.0180538     0.0461896      0.123074     0.302287
-50    0.0237336     0.0631086      0.169343     0.392271
-40    0.0318825     0.0875071      0.23148     0.492428
-30    0.0437275     0.122373      0.310862     0.594582
-20    0.0610553     0.171116      0.405638     0.689813
-10    0.0863528     0.236755      0.509774     0.771428
0    0.122824     0.320398      0.614097     0.83652
10    0.174068     0.41945      0.709314     0.885573
20    0.24312     0.526833      0.789122     0.921033
30    0.330745     0.632534      0.851417     0.945948
40    0.433564     0.727111      0.897445     0.963137
50    0.543505     0.804795      0.930137     0.974872
60    0.649893     0.864285      0.952751     0.982842
70    0.743331     0.907487      0.968137     0.988248
80    0.818686     0.937708      0.978508     0.991919
90    0.875422     0.95833      0.985471     0.994419
100    0.916011     0.972191      0.990142     0.996128
110    0.94403     0.98143      0.993282     0.997302
120    0.962928     0.987567      0.995399     0.998111
130    0.975495     0.991643      0.996833     0.998673
140    0.983789     0.994356      0.997809     0.999064
150    0.989246     0.996168      0.998476     0.999337
