# Supplementary material for: Mechanism of potassium ion uptake by the Na+/K+-ATPase
Source: Nat Commun. 2015 Jul 24;6:7622. doi: 10.1038/ncomms8622 (PMC4515779; doi:10.1038/ncomms8622)
Supplement: Supplementary Data 1 — Scripts for data analysis [file ncomms8622-s2.zip › NaKpumpRates_QV_2steps.m]

%Program to fit rates and QV of KK exchange at different K concentrations:2
%steps
%

%the program reads a table of rates with its corresponding voltage and
%K concentration and also the same for the normalized Q


clear all;
global const;
global rateVar;
global qVar;

%**********************GENERATE %RATES**********************
%here is the section to generate rates, given voltage 

% Fixed constants
R=8.3142; %in Joule/deg K
F=96.500; % Faraday in KCoul/mol
JtoCal=0.239005736; 
T=293;

%Flag to fit Q (1), rate (2)  or both (3):
fitFlag=3;


%parameters for generation

Kd1=9.73;
Kd2=5;
d1=0.8;
d2=0.4;
kf=11000;
kb=2000;
K1=1;
K2=2;
K4=4;
K8=8;
K0=0.2634;


% Copy parameters and constants into arrays
par(1)=Kd1;
par(2)=Kd2;

par(3)=d1;
par(4)=d2;

par(5)=kf;
par(6)=kb;
%par(6)=K0;


% Generation and writing

filename='dataRate.ref';
fid=fopen(filename,'w');
% Compute rate constant
V=-180:10:150;  % membrane potential in mV


    
        for j=1:length(V)
            rK8(j)=kb+kf/(1+Kd2*exp(d2*V(j)/25)/K8+Kd1*Kd2*exp((d1+d2)*V(j)/25)/K8^2);
            rK4(j)=kb+kf/(1+Kd2*exp(d2*V(j)/25)/K4+Kd1*Kd2*exp((d1+d2)*V(j)/25)/K4^2);
            rK2(j)=kb+kf/(1+Kd2*exp(d2*V(j)/25)/K2+Kd1*Kd2*exp((d1+d2)*V(j)/25)/K2^2);
            rK1(j)=kb+kf/(1+Kd2*exp(d2*V(j)/25)/K1+Kd1*Kd2*exp((d1+d2)*V(j)/25)/K1^2);
           % rK0(j)=kf+kb/(1+(Kd*exp(d*V(j)/25)/K0)^n);
            % write in file
            fprintf(fid,'%g    %g     %g      %g     %g\n',V(j),rK8(j),rK4(j),rK2(j),rK1(j));
        end
    figure(1)
    plot(V,rK8,'.')
    hold on
    plot(V,rK4,'o')
    hold on
    plot(V,rK2,'*')
    hold on
    plot(V,rK1,'+');
    hold on
   %plot(V,rK0,'*');
fclose(fid);

filename='dataQV.ref';
fid=fopen(filename,'w');
% Compute QV


    
for j=1:length(V)
 QV8(j)=1- ((d1/(d1+d2))*Kd2*exp(d2*V(j)/25)/K8 + (kf+kb)/kb)/(Kd2*exp(d2*V(j)/25)/K8+Kd1*Kd2*exp((d1+d2)*V(j)/25)/K8^2+(kf+kb)/kb);
 QV4(j)=1- ((d1/(d1+d2))*Kd2*exp(d2*V(j)/25)/K4 + (kf+kb)/kb)/(Kd2*exp(d2*V(j)/25)/K4+Kd1*Kd2*exp((d1+d2)*V(j)/25)/K4^2+(kf+kb)/kb);
 QV2(j)=1- ((d1/(d1+d2))*Kd2*exp(d2*V(j)/25)/K2 + (kf+kb)/kb)/(Kd2*exp(d2*V(j)/25)/K2+Kd1*Kd2*exp((d1+d2)*V(j)/25)/K2^2+(kf+kb)/kb);
 QV1(j)=1- ((d1/(d1+d2))*Kd2*exp(d2*V(j)/25)/K1 + (kf+kb)/kb)/(Kd2*exp(d2*V(j)/25)/K1+Kd1*Kd2*exp((d1+d2)*V(j)/25)/K1^2+(kf+kb)/kb);
           % rK0(j)=kf+kb/(1+(Kd*exp(d*V(j)/25)/K0)^n);
            % write in file
            fprintf(fid,'%g    %g     %g      %g     %g\n',V(j),QV8(j),QV4(j),QV2(j),QV1(j));
        end
    figure(2)
    plot(V,QV8,'.')
    hold on
    plot(V,QV4,'o')
    hold on
    plot(V,QV2,'*')
    hold on
    plot(V,QV1,'+');
    hold on
   %plot(V,rK0,'*');
fclose(fid);

%%%%%%%%%%%%%%%%%%%%%%%%%%% Fitting Part  %%%%%%%%%%%%%%%%%%%%%%%%%%%%%


% here ask the user whether to fit the generated or the experimental data
fitData=0;
choice = questdlg('Select what data to fit:', ...
	'Menu', ...
	'Generated Data','Exptl. Data (datosExper.txt)','exit','exit');
% Handle response
switch choice
    case 'Generated Data'
        disp(' Fitting generated data...')
        fitData = 1;
        		
    case 'Exptl. Data (datosExper.txt)'
        disp(' Fitting experimental data...')
        fitData = 2;
       
    case 'exit'
        fitData=0;
    break;
end

%%%%%%%%%%%%%%%%%%%%%%%%%%%%%%%%%%%%read experimental data%%%%%%%%%%%%%%
if(fitData==2) 
   
    filename1='ratesAllconcentrations.txt';
    
    fid=fopen(filename1,'r');
    [data1]=fscanf(fid,'%g %g %g %g\n',[4 inf]);
    data1t=data1';
    fclose(fid);
    for i=1:length(data1t)
        Krate(i)=data1t(i,1);
        Vrate(i)=data1t(i,2);
        rate(i)=data1t(i,3);
        VarRate(i)=data1t(i,4);
    end
    %decide index of each of the K concentrations
    indexRate(1)=1;
    k=1;
    for i=2:length(data1t)
        if(Krate(i)~=Krate(i-1))
            k=k+1;
            indexRate(k)=i;
        end
    end
           
    %compute global mean
    rateMean=sum(rate)/length(data1t);
%    compute global variance
rateVar=0;
    for i=1:length(data1t)
        rateVar=rateVar+((rateMean-rate(i))^2)/(length(data1t)-1);
    end
 
    filename1='QAllConcentrations.txt';
    
    fid=fopen(filename1,'r');
    [Qdata1]=fscanf(fid,'%g %g %g %g\n',[4 inf]);
    Qdata1t=Qdata1';
    fclose(fid);
    
        
    for i=1:length(Qdata1t)
        KQ(i)=Qdata1t(i,1);
        VQ(i)=Qdata1t(i,2);
        Q(i)=Qdata1t(i,3);
        VarQ(i)=Qdata1t(i,4);
    end
    %decide index of each of the K concentrations
    indexQ(1)=1;
    k=1;
    for i=2:length(Qdata1t)
        if(KQ(i)~=KQ(i-1))
            k=k+1;
            indexQ(k)=i;
        end
    end
   %compute global mean
   qMean=sum(Q)/length(Qdata1t);
%    compute global variance
qVar=0;
    for i=1:length(Qdata1t)
        qVar=qVar+((qMean-Q(i))^2)/(length(Qdata1t)-1);
    end 
    qVar
end

if(fitData==1)
    filename='dataRate.ref';
    % Read the data
    fid=fopen(filename,'r');
    [data1]=fscanf(fid,'%g %g %g %g %g\n',[5 inf]);
    fclose(fid);
 
    data=data1'; %transpose
    [lengthData dummy]=size(data);
    lengthData
    
    filename='dataQV.ref';
    % Read the data
    fid=fopen(filename,'r');
    [Qdata1]=fscanf(fid,'%g %g %g %g %g\n',[5 inf]);
    fclose(fid);
 
    Qdata=Qdata1'; %transpose
    [lengthData dummy]=size(data);
    lengthData
end

if(fitData==0)
   exit(0);
end


 
 
 

%Separate data and Plot in Figure 2
if(fitData==1)
for i=1:lengthData
    
        xdatay(i)=data(i,1);
        ydata(i)=data(i,2);
end
for i=1:lengthData
        xdataz(i)=data(i,1);
        
        zdata(i)=data(i,3);
end
for i=1:lengthData
        xdataw(i)=data(i,1);
        
        wdata(i)=data(i,4);
end
for i=1:lengthData
        xdatau(i)=data(i,1);
        
        udata(i)=data(i,5);
end

for i=1:lengthData
    
        Qxdatay(i)=Qdata(i,1);
        Qydata(i)=Qdata(i,2);
end
for i=1:lengthData
        Qxdataz(i)=Qdata(i,1);
        
        Qzdata(i)=Qdata(i,3);
end
for i=1:lengthData
        Qxdataw(i)=Qdata(i,1);
        
        Qwdata(i)=Qdata(i,4);
end
for i=1:lengthData
        Qxdatau(i)=Qdata(i,1);
        
        Qudata(i)=Qdata(i,5);
end

end
figure (3)
%plot (Vrate,rate,'o','MarkerSize',8);
errorbar(Vrate(1:indexRate(2)-1),rate(1:indexRate(2)-1),VarRate(1:indexRate(2)-1),...
    'o','MarkerSize',8,'MarkerEdgeColor','k','MarkerFaceColor','r')
hold on
errorbar(Vrate(indexRate(2):indexRate(3)-1),rate(indexRate(2):indexRate(3)-1),...
    VarRate(indexRate(2):indexRate(3)-1),'o','MarkerSize',8,'MarkerEdgeColor','k','MarkerFaceColor','y')
hold on
errorbar(Vrate(indexRate(3):indexRate(4)-1),rate(indexRate(3):indexRate(4)-1),...
    VarRate(indexRate(3):indexRate(4)-1),'o','MarkerSize',8,'MarkerEdgeColor','k','MarkerFaceColor','g')
hold on
errorbar(Vrate(indexRate(4):length(data1t)),rate(indexRate(4):length(data1t)),...
    VarRate(indexRate(4):length(data1t)),'o','MarkerSize',8,'MarkerEdgeColor','k','MarkerFaceColor','b')
hold on

figure (4)
%plot (VQ,Q,'*');
errorbar(VQ(1:indexQ(2)-1),Q(1:indexQ(2)-1),VarQ(1:indexQ(2)-1),...
    'o','MarkerSize',8,'MarkerEdgeColor','k','MarkerFaceColor','r')
hold on
errorbar(VQ(indexQ(2):indexQ(3)-1),Q(indexQ(2):indexQ(3)-1),...
    VarQ(indexQ(2):indexQ(3)-1),'o','MarkerSize',8,'MarkerEdgeColor','k','MarkerFaceColor','y')
hold on
errorbar(VQ(indexQ(3):indexQ(4)-1),Q(indexQ(3):indexQ(4)-1),...
    VarQ(indexQ(3):indexQ(4)-1),'o','MarkerSize',8,'MarkerEdgeColor','k','MarkerFaceColor','g')
hold on
errorbar(VQ(indexQ(4):length(Qdata1t)),Q(indexQ(4):length(Qdata1t)),...
    VarQ(indexQ(4):length(Qdata1t)),'o','MarkerSize',8,'MarkerEdgeColor','k','MarkerFaceColor','b')
hold on
hold on

%data(:,1)
% Initial estimates are the generated parameters
paramFit=par+50*(rand-0.5); %randomnly changed

sumSquaresRatesQV2step(paramFit, const, Krate,Vrate,rate,VarRate,KQ,VQ,Q,VarQ,fitFlag);
AA=[];
bb=[];
Aeq=zeros(6,6);
beq=zeros(1,6);
nonlcon=[];

lb(1)=1e-7;
lb(2)=0.4;
lb(3)=0.4;
lb(4)=1e-7;
lb(5)=1000;
lb(6)=1000;
%lb(6)=0.1;


up(1)=10;
up(2)=100;
up(3)=1;
up(4)=1;
up(5)=15000;
up(6)=20000;

%up(6)=0.7;


options = optimset('Algorithm','trust-region-reflective','PlotFcns',@optimplotx,...
   'TolX',1e-12,'TolFun',1e-12,'TolCon',1e-12,'MaxFunEvals',100000,'MaxIter',100000);
 ff = @(paramFit)sumSquaresRatesQV2step(paramFit, const, Krate,Vrate,rate,VarRate,KQ,VQ,Q,VarQ,fitFlag);
[x,fval,exitflag,output]=fmincon(ff,paramFit,AA,bb,Aeq,beq,lb,up,[],options)
 %[x,resnorm,residual,exitflag,output] = lsqlin(ff,paramFit,0,0,0,0,lb,up,options);
 
 %options = optimset('PlotFcns',@optimplotx,'DiffMinChange', 1e-12,...
 %   'TolX',1e-8,'TolFun',1e-15,'TolCon',1e-12,'MaxFunEvals',200000,'MaxIter',50000,'PrecondBandWidth',inf);
 %[x,resnormal,residual,exitflag,output,lambda]=lsqcurvefit(@ratesVTfit,paramFit,xdata,ydata,lb,up,options);
 exitflag;
 %resnormal
 output;
 %residual;
 x;


%if(fitData==1)
%plot on top for generated data
%V=-180:2:100;  % membrane potential in mV

   
%    figure (1)
%    plot(V,kk,'o')
 %   hold on
%end

%figure(1)
%hold off


% Plot the fitted equation on top of the data
if(fitFlag==2 || fitFlag==3)
V=-200:2:180;  % membrane potential in mV
set=1;
for i=1:length(V)
    ra(i)=rateGenerate2step(x,V(i),set);
end
figure (3)
plot(V,ra)
hold on
set=2;
for i=1:length(V)
    ra(i)=rateGenerate2step(x,V(i),set);
end
figure (3)
plot(V,ra)
hold on
set=3;
for i=1:length(V)
    ra(i)=rateGenerate2step(x,V(i),set);
end
figure (3)
plot(V,ra)
set=4;
for i=1:length(V)
    ra(i)=rateGenerate2step(x,V(i),set);
end
figure (3)
plot(V,ra)
hold off
end

if(fitFlag==1 || fitFlag==3)
    V=-200:2:180;  % membrane potential in mV
set=1;
for i=1:length(V)
    QV(i)=QGenerate2step(x,V(i),set);
end
figure (4)
plot(V,QV)
hold on
set=2;
for i=1:length(V)
    QV(i)=QGenerate2step(x,V(i),set);
end
figure (4)
plot(V,QV)
set=3;
for i=1:length(V)
    QV(i)=QGenerate2step(x,V(i),set);
end
figure (4)
plot(V,QV)
hold on
set=4;
for i=1:length(V)
    QV(i)=QGenerate2step(x,V(i),set);
end
figure (4)
plot(V,QV)
hold off
end
Kd1=x(1)
Kd2=x(2)
d1=x(3)
d2=x(4)
kf=x(5)
kb=x(6)
rSq=1-fval
%K0=x(6)

 
