# Supplementary material for: Mechanism of potassium ion uptake by the Na+/K+-ATPase
Source: Nat Commun. 2015 Jul 24;6:7622. doi: 10.1038/ncomms8622 (PMC4515779; doi:10.1038/ncomms8622)
Supplement: Supplementary Data 1 — Scripts for data analysis [file ncomms8622-s2.zip › QAllconcentrations.txt]

1	-200	0.15478526	0.026359611
1	-180	0.19979526	0.012923959
1	-160	0.1276055	0.05818099
1	-140	0.24374196	0.04319532
1	-120	0.35010156	0.033555831
1	-100	0.42496482	0.036072926
1	-80	0.49342651	0.033123564
1	-60	0.55817527	0.040816066
1	-40	0.63833061	0.035767092
1	0	0.76086672	0.024510344
1	40	0.85427462	0.025656367
1	60	0.89701	0.015825768
1	80	0.92519296	0.019091876
1	100	0.93123675	0.032221694
1	120	0.95882341	0.007674111
1	140	0.98275879	0.006729316
2	-200	0.10336886	0.040635295
2	-180	0.11084788	0.022435399
2	-160	0.07612994	0.01286531
2	-140	0.14059937	0.023215085
2	-120	0.2009741	0.026610031
2	-100	0.26551634	0.038922314
2	-80	0.32314878	0.038616063
2	-60	0.3948254	0.040303228
2	-40	0.47246832	0.038716641
2	0	0.62330168	0.037411933
2	40	0.75293785	0.026330806
2	60	0.81964417	0.030915108
2	80	0.85598918	0.021869316
2	100	0.88348521	0.017890698
2	120	0.91600993	0.013881285
2	140	0.9669587	0.012783949
2	160	0.99236032	0.01625763
4	-200	0.0547474	0.031295289
4	-180	0.07000211	0.010166711
4	-160	0.05114101	0.022662456
4	-140	0.10765586	0.034319386
4	-120	0.13549621	0.048844809
4	-100	0.17581479	0.054837664
4	-80	0.2340887	0.062129307
4	-60	0.29219756	0.064402115
4	-40	0.36289397	0.071940221
4	0	0.51089166	0.065863416
4	40	0.67858543	0.055980183
4	60	0.74479692	0.053707475
4	80	0.79924899	0.0661884
4	100	0.81076533	0.049916826
4	120	0.86535428	0.031569444
4	140	0.91879438	0.007763818
4	160	0.97797966	0.005774653
8	-200	0.03030052	0.029583727
8	-180	0.030214	0.042481721
8	-160	0.04490138	0.050644043
8	-140	0.03881354	0.025314801
8	-120	0.06342051	0.023512102
8	-100	0.06788062	0.038249574
8	-80	0.08468879	0.04815189
8	-60	0.12198375	0.058851874
8	-40	0.1754163	0.039107616
8	0	0.29103642	0.051829679
8	40	0.44663382	0.049843691
8	60	0.52377352	0.044496092
8	80	0.59752282	0.050287638
8	100	0.66053264	0.04396837
8	120	0.72973742	0.055808083
