# Supplementary material for: Mechanism of potassium ion uptake by the Na+/K+-ATPase
Source: Nat Commun. 2015 Jul 24;6:7622. doi: 10.1038/ncomms8622 (PMC4515779; doi:10.1038/ncomms8622)
Supplement: Supplementary Data 1 — Scripts for data analysis [file ncomms8622-s2.zip › rateGenerate2step.m]

function [ rate ] = rateGenerate2step( par,V,set)
global const;
%sumSquares computes sum of squares for the rates
%  
%fixed constants
R=8.3142; %in Joule/deg K
F=96.500; %farady in KCoul/mol
T=293;

%parameters
Kd1=par(1);
Kd2=par(2);
d1=par(3);
d2=par(4);
kf=par(5);
kb=par(6);
%K0=par(6);

% constants
K8=8;
K4=4;
K2=2;
K1=1;
%K0=0.4;
if(set==1)
    rate=kb+kf/(1+Kd2*exp(d2*V/25)/K8+Kd1*Kd2*exp((d1+d2)*V/25)/K8^2);
end

if(set==2)
    rate=kb+kf/(1+Kd2*exp(d2*V/25)/K4+Kd1*Kd2*exp((d1+d2)*V/25)/K4^2);
end

if(set==3)
    rate=kb+kf/(1+Kd2*exp(d2*V/25)/K2+Kd1*Kd2*exp((d1+d2)*V/25)/K2^2);
end
if(set==4)
    rate=kb+kf/(1+Kd2*exp(d2*V/25)/K1+Kd1*Kd2*exp((d1+d2)*V/25)/K1^2);
end
end
