# Supplementary material for: Mechanism of potassium ion uptake by the Na+/K+-ATPase
Source: Nat Commun. 2015 Jul 24;6:7622. doi: 10.1038/ncomms8622 (PMC4515779; doi:10.1038/ncomms8622)
Supplement: Supplementary Data 1 — Scripts for data analysis [file ncomms8622-s2.zip › sumSquaresRatesQV2step.m]

function [ suma ] = sumSquaresRatesQV2step( par, const, Krate,Vrate,rate,VarRate,KQ,VQ,Q,VarQ,fitFlag)
%sumSquares computes sum of squares for both QVs
% 
global const;
global rateVar;
global qVar;

%fixed constants
R=8.3142; %in Joule/deg K
F=96.500; %farady in KCoul/mol
T=293;
% Parameters

Kd1=par(1);
Kd2=par(2);

d1=par(3);
d2=par(4);

kf=par(5);
kb=par(6);
%K0=par(6);

% constants
K8=8;
K4=4;
K2=2;
K1=1;
%K0=0.4;


% Computation of the sum of squares
for i=1:length(Krate)
    V=Vrate(i);
    
        rK2(i)=kb+kf/(1+Kd2*exp(d2*V/25)/Krate(i)+Kd1*Kd2*exp((d1+d2)*V/25)/Krate(i)^2);

            
    if(rate(i)~=0)
        difer(i)=((rate(i)-rK2(i)))^2;%/VarRate(i);
    else
        difer(i)=((rate(i)-rK2(i)))^2;
    end
end

for i=1:length(KQ)
        V=VQ(i);
        
         q(i)=1- ((d1/(d1+d2))*Kd2*exp(d2*V/25)/KQ(i)+ (kf+kb)/kb)/(Kd2*exp(d2*V/25)/KQ(i)+Kd1*Kd2*exp((d1+d2)*V/25)/KQ(i)^2+(kf+kb)/kb);

        if(Q(i)~=0)
            difer1(i)=((Q(i)-q(i)))^2;%./VarQ(i);
        else
            difer1(i)=((Q(i)-q(i)))^2;
        end
end

suma1=sum(difer)/(rateVar*(length(Krate)-7))
suma2=sum(difer1)/(qVar*(length(Q)-7))
if(fitFlag==3) suma=0.5*(suma1+suma2);
end
if(fitFlag==1) suma=suma2;
end
if(fitFlag==2) suma=suma1;
end

end
