# Supplementary material for: Mechanism of potassium ion uptake by the Na+/K+-ATPase
Source: Nat Commun. 2015 Jul 24;6:7622. doi: 10.1038/ncomms8622 (PMC4515779; doi:10.1038/ncomms8622)
Supplement: Supplementary Data 1 — Scripts for data analysis [file ncomms8622-s2.zip › dataRate.ref]

-180    12625.8     12273.6      11628.1     10531.9
-170    12562.8     12155      11416.5     10188.9
-160    12489.5     12017.9      11175.2     9806.96
-150    12404.2     11859.6      10900.6     9382.99
-140    12304.9     11676.8      10588.2     8913.93
-130    12189.3     11465.7      10233.3     8397.17
-120    12054.6     11221.7      9830.06     7831.41
-110    11897.4     10939.2      9372.41     7218.29
-100    11713.5     10611.3      8854.28     6564.58
-90    11497.6     10229.8      8271.1     5884.62
-80    11242.8     9785.4      7622.26     5201.54
-70    10940.7     9268.08      6914.74     4545.55
-60    10580.5     8669.49      6166.71     3948.48
-50    10149.4     7986.39      5409.08     3436.02
-40    9633.58     7225.92      4682.05     3021.46
-30    9020.49     6410.78      4026.31     2704.2
-20    8304.08     5580.82      3472.1     2472.95
-10    7491.87     4787.16      3032.25     2311.05
0    6611.86     4079.15      2702.31     2201.28
10    5713.82     3490.36      2466.31     2128.67
20    4860.11     3031.64      2303.8     2081.51
30    4107.91     2693.85      2195.12     2051.3
40    3492.48     2456.23      2124.01     2032.13
50    3021.33     2294.91      2078.22     2020.06
60    2680.11     2188.26      2049.06     2012.49
70    2443.55     2119.09      2030.66     2007.76
80    2284.87     2074.85      2019.1     2004.82
90    2180.94     2046.83      2011.88     2002.99
100    2114.03     2029.2      2007.38     2001.85
110    2071.47     2018.17      2004.58     2001.15
120    2044.63     2011.29      2002.84     2000.71
130    2027.79     2007      2001.76     2000.44
140    2017.27     2004.34      2001.09     2000.27
150    2010.72     2002.69      2000.67     2000.17
