# Supplementary material for: Mechanism of potassium ion uptake by the Na+/K+-ATPase
Source: Nat Commun. 2015 Jul 24;6:7622. doi: 10.1038/ncomms8622 (PMC4515779; doi:10.1038/ncomms8622)
Supplement: Supplementary Data 1 — Scripts for data analysis [file ncomms8622-s2.zip › QV-kV globalfit.xlsx]

## Sheet: Qv show
K+		Qn	sd	fit Qn	diff		V, mV	k, 1/s	sd	fit ks	diff		kf	11456.8	1/s
1	-200	0.154785	0.0263596	0.175529	0.000430321		-200	3814.53	379.226	4502.46	473253		kb	2126.22	1/s
1	-180	0.199795	0.012924	0.214584	0.000218708		-180	3616.35	309.415	4043.77	182688		Kd1	3.17369	mM
1	-160	0.127606	0.058181	0.261901	0.0180353		-160	3320.09	231.01	3641.3	103177		Kd2	31.7438	mM
1	-140	0.243742	0.0431953	0.318427	0.0055779		-140	3013.27	291.239	3295.51	79656.1		d1	0.40929
1	-120	0.350102	0.0335558	0.384305	0.0011699		-120	2771.6	281.33	3005.4	54663.3		d2	0.278813
1	-100	0.424965	0.0360729	0.458296	0.00111094		-100	2620.23	268.201	2768.72	22050.1
1	-80	0.493427	0.0331236	0.53744	0.00193721		-80	2418.87	305.872	2581.79	26540.8		K+ cont	0
1	-60	0.558175	0.0408161	0.617346	0.00350118		-60	2223.96	358.417	2439.44	46431.3
1	-40	0.638331	0.0357671	0.693166	0.00300691		-40	2089.63	426.921	2335.2	60303.3
1	0	0.760867	0.0245103	0.818042	0.00326898		0	1924.1	327.36	2212.05	82912.3
1	40	0.854275	0.0256564	0.900021	0.00209269		40	1883.47	161.359	2158.63	75711.5
1	60	0.89701	0.0158258	0.927143	0.000907979		60	1837.13	282.107	2145.69	95208.4		r^2	0.984976
1	80	0.925193	0.0190919	0.947259	0.000486925		80	1942.51	274.637	2137.8	38138.6
1	100	0.931237	0.0322217	0.961981	0.000945228		100	2152.19	306.285	2133.05	366.438		suma Qv	suma ks	global^2
1	120	0.958823	0.00767411	0.972661	0.00019148		120	2145.83	151.877	2130.22	243.639		0.0130084	0.0170387	0.0150235
1	140	0.982759	0.00672932	0.980366	5.72553e-06		140	2168.18	122.742	2128.56	1570.22
1	160	1.05976		0.985907	0.005455					2127.58			var	var
													0.11539	4.60996e+06
2	-200	0.103369	0.0406353	0.096823	4.28489e-05		-200	5924.91	407.175	6205.9	78953.8
2	-180	0.110848	0.0224354	0.119743	7.91226e-05		-180	5631.85	251.746	5587.79	1941.34
2	-160	0.0761299	0.0128653	0.14825	0.00520132		-160	5223.56	186.36	5009.97	45622
2	-140	0.140599	0.0232151	0.183721	0.0018595		-140	4662.18	295.807	4481.21	32752.5
2	-120	0.200974	0.02661	0.227668	0.000712556		-120	4101.19	245.508	4007.68	8744.12
2	-100	0.265516	0.0389223	0.281451	0.000253922		-100	3730.22	254.334	3593.24	18763.2
2	-80	0.323149	0.0386161	0.345757	0.000511139		-80	3360.09	326.53	3239.73	14487.4
2	-60	0.394825	0.0403032	0.419893	0.00062838		-60	3022.81	318.173	2946.98	5749.58
2	-40	0.472468	0.0387166	0.50122	0.000826687		-40	2698.64	397.636	2712.68	197.099
2	0	0.623302	0.0374119	0.66638	0.00185575		0	2145.14	169.599	2398.62	64252.7
2	40	0.752938	0.0263308	0.802313	0.00243789		40	2199.91	349.2	2239.06	1532.61
2	60	0.819644	0.0309151	0.852874	0.00110423		60	2113.62	286.608	2196.37	6847.32
2	80	0.855989	0.0218693	0.892152	0.00130773		80	2238.93	272.256	2169.05	4883.35
2	100	0.883485	0.0178907	0.921763	0.0014652		100	2273.79	393.293	2152	14833.1
2	120	0.91601	0.0138813	0.943622	0.000762439		120	2338.34	365.064	2141.57	38717.2
2	140	0.966959	0.0127839	0.959534	5.51272e-05		140	2779.18	91.0282	2135.28	414599
2	160	0.99236	0.0162576	0.971014	0.00045565		160	2632.89	476.351	2131.54	251355
4	-200	0.0547474	0.0312953	0.0510813	1.34403e-05		-200	7960.6	507.106	8225.06	69940.3
4	-180	0.0700021	0.0101667	0.0635246	4.19584e-05		-180	7366.98	458.928	7554.83	35288.9
4	-160	0.051141	0.0226625	0.0791115	0.00078235		-160	6757.22	430.727	6881.2	15370.2
4	-140	0.107656	0.0343194	0.0987306	7.96604e-05		-140	6122.88	394.244	6219.52	9339.51
4	-120	0.135496	0.0488448	0.123541	0.000142935		-120	5623.1	290.527	5584.26	1509.17
4	-100	0.175815	0.0548377	0.155004	0.000433104		-100	5018.99	479.115	4988.11	953.327
4	-80	0.234089	0.0621293	0.194837	0.00154069		-80	4440.05	613.371	4441.61	2.42209
4	-60	0.292198	0.0644021	0.244794	0.00224714		-60	3808.74	474.846	3952.92	20789
4	-40	0.362894	0.0719402	0.306165	0.00321821		-40	3500.15	468.471	3527.86	767.313
4	0	0.510892	0.0658634	0.461287	0.00246061		0	2586.01	294.825	2878.35	85460.7
4	40	0.678585	0.0559802	0.63514	0.00188747		40	2226.59	363.508	2480.57	64504.2
4	60	0.744797	0.0537075	0.714803	0.00089962		60	2397.56	157.709	2358.47	1527.72
4	80	0.799249	0.0661884	0.783433	0.000250132		80	2462.68	301.234	2274.42	35440.9
4	100	0.810765	0.0499168	0.839269	0.000812465		100	2454.77	179.662	2218.66	55750.1
4	120	0.865354	0.0315694	0.882683	0.000300281		120	2446.16	422.329	2182.81	69356
4	140	0.918794	0.00776382	0.915327	1.20246e-05		140	2802.02	338.749	2160.35	411751
4	160	0.97798	0.00577465	0.939309	0.00149545		160	2601.67	361.115	2146.57	207124
8	-200	0.0303005	0.0295837	0.0262708	1.62389e-05		-200	10548.4	1293.42	10122	181788
8	-180	0.030214	0.0424817	0.0327556	6.45959e-06		-180	10023.6	1723.57	9545.84	228217
8	-160	0.0449014	0.050644	0.0408825	1.61511e-05		-160	8997.8	135.924	8923.64	5499.69
8	-140	0.0388135	0.0253148	0.0511112	0.000151233		-140	7700.15	557.097	8265.75	319901
8	-120	0.0634205	0.0235121	0.0640576	4.05888e-07		-120	7872.73	1518.47	7585.34	82596.3
8	-100	0.0678806	0.0382496	0.0805532	0.000160594		-100	6775.37	1585.76	6897.46	14905.3
8	-80	0.0846888	0.0481519	0.101715	0.000289909		-80	6495.12	1066.97	6217.97	76810.1
8	-60	0.121984	0.0588519	0.129012	4.93966e-05		-60	5303.46	911.645	5562.52	67112.1
8	-40	0.175416	0.0391076	0.164271	0.000124221		-40	5008.1	846.818	4945.69	3894.96
8	0	0.291036	0.0518297	0.266706	0.000591961		0	3752.79	582.312	3877.46	15541.9
8	40	0.446634	0.0498437	0.4183	0.000802814		40	3058.21	368.449	3086.37	793.001
8	60	0.523774	0.0444961	0.507853	0.000253475		60	2859.82	411.467	2801.89	3355.61
8	80	0.597523	0.0502876	0.599146	2.63605e-06		80	2783.47	304.074	2586	38995.5
8	100	0.660533	0.0439684	0.685289	0.000612874		100	2330.54	176.193	2429.42	9776.36
8	120	0.729737	0.0558081	0.760776	0.000963418		120	2593.69	207.403	2320.63	74563.4
0.5	-180
0.5	-160
0.5	-140
0.5	-120
0.5	-100
0.5	-80
0.5	-60
0.5	-40
0.5	0
0.5	40
0.5	60
0.5	80
0.5	100
0.5	120
0.25	-180
0.25	-160
0.25	-140
0.25	-120
0.25	-100
0.25	-80
0.25	-60
0.25	-40
0.25	0
0.25	40
0.25	60
0.25	80

## Sheet: Q global
		Q/Qmax	se			n	1.06188		0.2
1.2	-200	0.154785	0.0263596	0.121471	0.00110986	d	0.378423
1.2	-180	0.199795	0.012924	0.160151	0.00157165	K0.5	3.8437
1.2	-160	0.127606	0.058181	0.20823	0.00650024
1.2	-140	0.243742	0.0431953	0.266167	0.000502881		0.0457311
1.2	-120	0.350102	0.0335558	0.333436	0.000277739
1.2	-100	0.424965	0.0360729	0.408248	0.000279447
1.2	-80	0.493427	0.0331236	0.487568	3.43256e-05
1.2	-60	0.558175	0.0408161	0.567518	8.72937e-05
1.2	-40	0.638331	0.0357671	0.6441	3.32908e-05
1.2	0	0.760867	0.0245103	0.774893	0.000196749
1.2	40	0.854275	0.0256564	0.867507	0.000175106
1.2	60	0.89701	0.0158258	0.900301	1.08286e-05
1.2	80	0.925193	0.0190919	0.925673	2.30169e-07
1.2	100	0.931237	0.0322217	0.944983	0.000188946
1.2	120	0.958823	0.00767411	0.959495	4.51369e-07
1.2	140	0.982759	0.00672932	0.9703	0.00015522
1.2	160	1.05976		0.978288	0.00663849
				1
2.2	-200	0.103369	0.0406353	0.0677219	0.0012707
2.2	-180	0.110848	0.0224354	0.091061	0.000391519
2.2	-160	0.0761299	0.0128653	0.121396	0.00204903
2.2	-140	0.140599	0.0232151	0.160057	0.000378607
2.2	-120	0.200974	0.02661	0.208114	5.09822e-05
2.2	-100	0.265516	0.0389223	0.26603	2.64274e-07
2.2	-80	0.323149	0.0386161	0.333281	0.000102655
2.2	-60	0.394825	0.0403032	0.408079	0.000175664
2.2	-40	0.472468	0.0387166	0.487393	0.000222746
2.2	0	0.623302	0.0374119	0.64394	0.000425946
2.2	40	0.752938	0.0263308	0.774771	0.000476706
2.2	60	0.819644	0.0309151	0.825912	3.92819e-05
2.2	80	0.855989	0.0218693	0.867427	0.000130824
2.2	100	0.883485	0.0178907	0.900238	0.000280653
2.2	120	0.91601	0.0138813	0.925625	9.24417e-05
2.2	140	0.966959	0.0127839	0.944946	0.000484552
2.2	160	0.99236	0.0162576	0.959468	0.0010819
				1
4.2	-200	0.0547474	0.0312953	0.0352684	0.000379431
4.2	-180	0.0700021	0.0101667	0.0479988	0.000484145
4.2	-160	0.051141	0.0226625	0.0650147	0.00019248
4.2	-140	0.107656	0.0343194	0.0875084	0.000405921
4.2	-120	0.135496	0.0488448	0.116812	0.000349097
4.2	-100	0.175815	0.0548377	0.15427	0.000464194
4.2	-80	0.234089	0.0621293	0.201005	0.00109454
4.2	-60	0.292198	0.0644021	0.257586	0.00119796
4.2	-40	0.362894	0.0719402	0.323643	0.00154065
4.2	0	0.510892	0.0658634	0.476484	0.00118391
4.2	40	0.678585	0.0559802	0.63386	0.0020004
4.2	60	0.744797	0.0537075	0.704805	0.00159938
4.2	80	0.799249	0.0661884	0.767055	0.00103645
4.2	100	0.810765	0.0499168	0.819539	7.69813e-05
4.2	120	0.865354	0.0315694	0.862321	9.20159e-06
4.2	140	0.918794	0.00776382	0.896244	0.000508504
4.2	160	0.97798	0.00577465	0.92256	0.00307135
				1
8.2	-200	0.0303005	0.0295837	0.0176482	0.000160081
8.2	-180	0.030214	0.0424817	0.0241779	3.64346e-05
8.2	-160	0.0449014	0.050644	0.0330422	0.00014064
8.2	-140	0.0388135	0.0253148	0.0450066	3.83535e-05
8.2	-120	0.0634205	0.0235121	0.0610297	5.716e-06
8.2	-100	0.0678806	0.0382496	0.0822659	0.000206937
8.2	-80	0.0846888	0.0481519	0.110026	0.000641963
8.2	-60	0.121984	0.0588519	0.145666	0.000560854
8.2	-40	0.175416	0.0391076	0.190382	0.000223961
8.2	0	0.291036	0.0518297	0.309045	0.000324317
8.2	40	0.446634	0.0498437	0.459677	0.000170136
8.2	60	0.523774	0.0444961	0.539873	0.000259194
8.2	80	0.597523	0.0502876	0.618056	0.000421604
8.2	100	0.660533	0.0439684	0.690568	0.000902135
8.2	120	0.729737	0.0558081	0.754776	0.000626939
