# Supplementary material for: Mechanism of potassium ion uptake by the Na+/K+-ATPase
Source: Nat Commun. 2015 Jul 24;6:7622. doi: 10.1038/ncomms8622 (PMC4515779; doi:10.1038/ncomms8622)
Supplement: Supplementary Data 1 — Scripts for data analysis [file ncomms8622-s2.zip › ratesAllConcentrations.txt]

1	-200	3814.529	379.226
1	-180	3616.354	309.4149
1	-160	3320.092	231.0096
1	-140	3013.272	291.2388
1	-120	2771.602	281.3302
1	-100	2620.228	268.2005
1	-80	2418.873	305.8716
1	-60	2223.961	358.4172
1	-40	2089.632	426.9211
1	0	1924.101	327.3601
1	40	1883.469	161.359
1	60	1837.135	282.1066
1	80	1942.508	274.6374
1	100	2152.192	306.2853
1	120	2145.833	151.8774
1	140	2168.183	122.7423
2	-200	5924.912	407.1747
2	-180	5631.849	251.7462
2	-160	5223.562	186.36
2	-140	4662.185	295.8068
2	-120	4101.188	245.5083
2	-100	3730.221	254.3337
2	-80	3360.094	326.53
2	-60	3022.809	318.1728
2	-40	2698.638	397.6358
2	0	2145.142	169.5994
2	40	2199.91	349.2001
2	60	2113.618	286.6082
2	80	2238.933	272.2564
2	100	2273.795	393.2933
2	120	2338.337	365.0643
2	140	2779.176	91.0282
2	160	2632.89	476.3512
4	-200	7960.6	507.106
4	-180	7366.976	458.9283
4	-160	6757.22	430.7265
4	-140	6122.879	394.2442
4	-120	5623.105	290.5271
4	-100	5018.99	479.1154
4	-80	4440.051	613.3715
4	-60	3808.737	474.8464
4	-40	3500.155	468.4711
4	0	2586.011	294.8254
4	40	2226.594	363.5079
4	60	2397.558	157.7088
4	80	2462.682	301.2343
4	100	2454.773	179.6621
4	120	2446.161	422.3287
4	140	2802.025	338.7494
4	160	2601.674	361.1146
8	-200	10548.36	1293.425
8	-180	10023.56	1723.573
8	-160	8997.795	135.924
8	-140	7700.149	557.0974
8	-120	7872.732	1518.467
8	-100	6775.371	1585.763
8	-80	6495.12	1066.969
8	-60	5303.463	911.6448
8	-40	5008.1	846.8179
8	0	3752.79	582.3125
8	40	3058.206	368.4488
8	60	2859.819	411.4674
8	80	2783.474	304.0743
8	100	2330.54	176.1934
8	120	2593.693	207.4034
